# Supplementary material for: Knockdown of CDR1as Decreases Differentiation of Goat Skeletal Muscle Satellite Cells via Upregulating miR-27a-3p to Inhibit ANGPT1
Source: Genes (Basel). 2022 Apr 9;13(4):663. doi: 10.3390/genes13040663 (PMC9026999; doi:10.3390/genes13040663)
Supplement: Supplementary file 1 [file genes-13-00663-s001.zip]

Archive with 1 entries (1 files):
- genes-1652043-supplementary.pdf
